# Supplementary material for: Development and Psychometric Evaluation of the Scale of Externalizing Problem Behaviors in Adults (SEPBA): A Hybrid Dimensional–Categorical Instrument
Source: Actas Esp Psiquiatr. 2026 Apr 15;54(2):335–47. doi: 10.62641/aep.v54i2.2066 (PMC13180669; doi:10.62641/aep.v54i2.2066)
Supplement: Supplementary file 1 [file ActEsp-54-2-335-347-s1.zip]

Archive with 1 entries (1 files):
- AEP-2066-Supplement material.docx
